# Supplementary material for: Induction of the Inflammasome Pathway by Tyrosine Kinase Inhibitors Provides an Actionable Therapeutic Target for Hepatocellular Carcinoma
Source: Cancers (Basel). 2024 Apr 13;16(8):1491. doi: 10.3390/cancers16081491 (PMC11048610; doi:10.3390/cancers16081491)
Supplement: Supplementary file 1 [file cancers-16-01491-s001.zip]

Archive with 1 entries (1 files):
- cancers-2914421-supplementary.pdf
